# Supplementary material for: Unraveling heterogeneous susceptibility and the evolution of breast cancer using a systems biology approach
Source: Genome Biol. 2015 Feb 21;16(1):40. doi: 10.1186/s13059-015-0599-z (PMC4389302; doi:10.1186/s13059-015-0599-z)
Supplement: Additional file 4: — Cystoscape document with all the information from Figure 8 A. It includes network representation with tumor pathophenotypes, tumor and liver cell signaling, serum markers from mass spectrometry and clinical biochemical markers. [file 13059_2015_599_MOESM4_ESM.zip]

Archive with 1 entries (1 files):
- 1873845214135127_add4.cys
